# Supplementary material for: Sequencing and Variant Detection of Eight Abundant Plant-Infecting Tobamoviruses across Southern California Wastewater
Source: Microbiol Spectr. 2022 Nov 14;10(6):e03050-22. doi: 10.1128/spectrum.03050-22 (PMC9769696; doi:10.1128/spectrum.03050-22)
Supplement: Supplemental file 1 — File S1. Download spectrum.03050-22-s0002.xlsx, XLSX file, 0.02 MB [file spectrum.03050-22-s0002.xlsx]

## Sheet: Sheet1
Sample	SRA_ID	Biosample_ID	Study
ESC_10_12_20	SRR18341039	SAMN26732451	Rothman et al 2022 (2)
ESC_10_19_20	SRR18341028	SAMN26732452	Rothman et al 2022 (2)
ESC_10_26_20	SRR18341017	SAMN26732453	Rothman et al 2022 (2)
ESC_10_5_20	SRR18340978	SAMN26732454	Rothman et al 2022 (2)
ESC_11_16_20	SRR18340967	SAMN26732455	Rothman et al 2022 (2)
ESC_11_23_20	SRR18341135	SAMN26732457	Rothman et al 2022 (2)
ESC_11_2_20	SRR18341080	SAMN26732456	Rothman et al 2022 (2)
ESC_11_30_20	SRR18341124	SAMN26732458	Rothman et al 2022 (2)
ESC_12_14_20	SRR18341113	SAMN26732459	Rothman et al 2022 (2)
ESC_12_21_20	SRR18341062	SAMN26732460	Rothman et al 2022 (2)
ESC_12_28_20	SRR18341051	SAMN26732461	Rothman et al 2022 (2)
ESC_12_7_20	SRR18341108	SAMN26732462	Rothman et al 2022 (2)
ESC_1_11_21	SRR18341137	SAMN26732447	Rothman et al 2022 (2)
ESC_1_18_21	SRR18341136	SAMN26732448	Rothman et al 2022 (2)
ESC_1_25_21	SRR18341005	SAMN26732449	Rothman et al 2022 (2)
ESC_1_4_21	SRR18340994	SAMN26732450	Rothman et al 2022 (2)
ESC_2_15_21	SRR18341097	SAMN26732463	Rothman et al 2022 (2)
ESC_2_22_21	SRR18341086	SAMN26732464	Rothman et al 2022 (2)
ESC_2_8_21	SRR18341007	SAMN26732465	Rothman et al 2022 (2)
ESC_3_17_2021	SRR18341004	SAMN26732467	Rothman et al 2022 (2)
ESC_3_1_21	SRR18341006	SAMN26732466	Rothman et al 2022 (2)
ESC_3_22_2021	SRR18341003	SAMN26732468	Rothman et al 2022 (2)
ESC_3_29_2021	SRR18341002	SAMN26732469	Rothman et al 2022 (2)
ESC_3_8_2021	SRR18341001	SAMN26732470	Rothman et al 2022 (2)
ESC_4_12_2021	SRR18341000	SAMN26732471	Rothman et al 2022 (2)
ESC_4_19_2021	SRR18340999	SAMN26732472	Rothman et al 2022 (2)
ESC_4_26_2021	SRR18340998	SAMN26732473	Rothman et al 2022 (2)
ESC_4_5_2021	SRR18340997	SAMN26732474	Rothman et al 2022 (2)
ESC_5_10_2021	SRR18340996	SAMN26732475	Rothman et al 2022 (2)
ESC_5_24_2021	SRR18340995	SAMN26732476	Rothman et al 2022 (2)
ESC_5_31_2021	SRR18340993	SAMN26732477	Rothman et al 2022 (2)
ESC_6_14_2021	SRR18340992	SAMN26732478	Rothman et al 2022 (2)
ESC_6_24_2021	SRR18340991	SAMN26732479	Rothman et al 2022 (2)
ESC_6_9_2021	SRR18340990	SAMN26732480	Rothman et al 2022 (2)
ESC_7_12_2021	SRR18340989	SAMN26732481	Rothman et al 2022 (2)
ESC_7_19_2021	SRR18340988	SAMN26732482	Rothman et al 2022 (2)
ESC_7_20_20	SRR21452137	SAMN30696467	Rothman et al 2022 (2)
ESC_7_27_20	SRR21452136	SAMN30696468	Rothman et al 2022 (2)
ESC_7_5_2021	SRR18340987	SAMN26732483	Rothman et al 2022 (2)
ESC_8_10_20	SRR18340986	SAMN26732484	Rothman et al 2022 (2)
ESC_8_17_20	SRR18341041	SAMN26732485	Rothman et al 2022 (2)
ESC_8_24_20	SRR18341040	SAMN26732486	Rothman et al 2022 (2)
ESC_8_31_20	SRR18341037	SAMN26732488	Rothman et al 2022 (2)
ESC_8_3_20	SRR18341038	SAMN26732487	Rothman et al 2022 (2)
ESC_9_14_20	SRR18341036	SAMN26732489	Rothman et al 2022 (2)
ESC_9_21_20	SRR18341035	SAMN26732490	Rothman et al 2022 (2)
ESC_9_7_20	SRR18341034	SAMN26732491	Rothman et al 2022 (2)
HTP_01_03_2021	SRR14530891	SAMN19168001	Rothman et al 2021 (1)
HTP_10_02_2020	SRR14530772	SAMN19167945	Rothman et al 2021 (1)
HTP_10_13_2020	SRR14530771	SAMN19167946	Rothman et al 2021 (1)
HTP_10_20_2020	SRR14530770	SAMN19167947	Rothman et al 2021 (1)
HTP_10_27_2020	SRR14530769	SAMN19167948	Rothman et al 2021 (1)
HTP_11_17_2020	SRR14530890	SAMN19168002	Rothman et al 2021 (1)
HTP_11_24_2020	SRR14530889	SAMN19168003	Rothman et al 2021 (1)
HTP_11_3_2020	SRR14530888	SAMN19168004	Rothman et al 2021 (1)
HTP_12_01_2020	SRR14530887	SAMN19168005	Rothman et al 2021 (1)
HTP_12_04_2020	SRR14530886	SAMN19168006	Rothman et al 2021 (1)
HTP_12_15_2020	SRR14530885	SAMN19168007	Rothman et al 2021 (1)
HTP_12_22_2020	SRR14530884	SAMN19168008	Rothman et al 2021 (1)
HTP_12_29_2020	SRR14530882	SAMN19168009	Rothman et al 2021 (1)
HTP_1_10_21	SRR18341033	SAMN26732492	Rothman et al 2022 (2)
HTP_1_12_21	SRR18341032	SAMN26732493	Rothman et al 2022 (2)
HTP_1_14_21	SRR18341031	SAMN26732494	Rothman et al 2022 (2)
HTP_1_19_21	SRR18341030	SAMN26732495	Rothman et al 2022 (2)
HTP_1_21_21	SRR18341029	SAMN26732496	Rothman et al 2022 (2)
HTP_1_24_21	SRR18341027	SAMN26732497	Rothman et al 2022 (2)
HTP_1_26_21	SRR18341026	SAMN26732498	Rothman et al 2022 (2)
HTP_1_28_21	SRR18341025	SAMN26732499	Rothman et al 2022 (2)
HTP_1_31_21	SRR18341024	SAMN26732500	Rothman et al 2022 (2)
HTP_1_5_21	SRR18341023	SAMN26732501	Rothman et al 2022 (2)
HTP_1_7_21	SRR18341022	SAMN26732502	Rothman et al 2022 (2)
HTP_2_10_21	SRR18341021	SAMN26732503	Rothman et al 2022 (2)
HTP_2_15_21	SRR18341020	SAMN26732504	Rothman et al 2022 (2)
HTP_2_16_21	SRR18341019	SAMN26732505	Rothman et al 2022 (2)
HTP_2_18_21	SRR18341018	SAMN26732506	Rothman et al 2022 (2)
HTP_2_21_21	SRR18341015	SAMN26732508	Rothman et al 2022 (2)
HTP_2_23_21	SRR18341014	SAMN26732509	Rothman et al 2022 (2)
HTP_2_28_21	SRR18340985	SAMN26732510	Rothman et al 2022 (2)
HTP_2_2_21	SRR18341016	SAMN26732507	Rothman et al 2022 (2)
HTP_2_4_21	SRR18340984	SAMN26732511	Rothman et al 2022 (2)
HTP_2_7_21	SRR18340983	SAMN26732512	Rothman et al 2022 (2)
HTP_2_9_21	SRR18340982	SAMN26732513	Rothman et al 2022 (2)
HTP_3_11_21	SRR18340981	SAMN26732514	Rothman et al 2022 (2)
HTP_3_14_21	SRR18340980	SAMN26732515	Rothman et al 2022 (2)
HTP_3_16_21	SRR18340979	SAMN26732516	Rothman et al 2022 (2)
HTP_3_18_2021	SRR18340977	SAMN26732517	Rothman et al 2022 (2)
HTP_3_21_2021	SRR18340975	SAMN26732519	Rothman et al 2022 (2)
HTP_3_23_2021	SRR18340974	SAMN26732520	Rothman et al 2022 (2)
HTP_3_25_2021	SRR18340973	SAMN26732521	Rothman et al 2022 (2)
HTP_3_29_2021	SRR18340972	SAMN26732522	Rothman et al 2022 (2)
HTP_3_2_21	SRR18340976	SAMN26732518	Rothman et al 2022 (2)
HTP_3_30_2021	SRR18340971	SAMN26732523	Rothman et al 2022 (2)
HTP_3_31_2021	SRR18340970	SAMN26732524	Rothman et al 2022 (2)
HTP_3_4_21	SRR18340969	SAMN26732525	Rothman et al 2022 (2)
HTP_3_7_21	SRR18340968	SAMN26732526	Rothman et al 2022 (2)
HTP_3_9_21	SRR18340966	SAMN26732527	Rothman et al 2022 (2)
HTP_4_15_2021	SRR18340965	SAMN26732528	Rothman et al 2022 (2)
HTP_4_22_2021	SRR18340964	SAMN26732529	Rothman et al 2022 (2)
HTP_4_25_2021	SRR18340963	SAMN26732530	Rothman et al 2022 (2)
HTP_4_26_2021	SRR18340962	SAMN26732531	Rothman et al 2022 (2)
HTP_4_29_2021	SRR18340961	SAMN26732532	Rothman et al 2022 (2)
HTP_4_4_2021	SRR18340960	SAMN26732533	Rothman et al 2022 (2)
HTP_4_6_2021	SRR18340959	SAMN26732534	Rothman et al 2022 (2)
HTP_4_8_2021	SRR18340958	SAMN26732535	Rothman et al 2022 (2)
HTP_5_11_2021	SRR18341081	SAMN26732536	Rothman et al 2022 (2)
HTP_5_13_2021	SRR18341079	SAMN26732537	Rothman et al 2022 (2)
HTP_5_16_2021	SRR18341078	SAMN26732538	Rothman et al 2022 (2)
HTP_5_18_2021	SRR18341077	SAMN26732539	Rothman et al 2022 (2)
HTP_5_20_2021	SRR18341075	SAMN26732541	Rothman et al 2022 (2)
HTP_5_23_2021	SRR18341074	SAMN26732542	Rothman et al 2022 (2)
HTP_5_24_2021	SRR18341073	SAMN26732543	Rothman et al 2022 (2)
HTP_5_25_2021	SRR18341072	SAMN26732544	Rothman et al 2022 (2)
HTP_5_2_2021	SRR18341076	SAMN26732540	Rothman et al 2022 (2)
HTP_5_31_2021	SRR18341071	SAMN26732545	Rothman et al 2022 (2)
HTP_5_4_2021	SRR18341070	SAMN26732546	Rothman et al 2022 (2)
HTP_5_6_2021	SRR18341134	SAMN26732547	Rothman et al 2022 (2)
HTP_5_9_2021	SRR18341133	SAMN26732548	Rothman et al 2022 (2)
HTP_6_10_2021	SRR18341131	SAMN26732550	Rothman et al 2022 (2)
HTP_6_15_2021	SRR18341130	SAMN26732551	Rothman et al 2022 (2)
HTP_6_1_2021	SRR18341132	SAMN26732549	Rothman et al 2022 (2)
HTP_6_20_2021	SRR18341129	SAMN26732552	Rothman et al 2022 (2)
HTP_6_24_2021	SRR18341128	SAMN26732553	Rothman et al 2022 (2)
HTP_6_27_2021	SRR18341127	SAMN26732554	Rothman et al 2022 (2)
HTP_6_3_2021	SRR18341126	SAMN26732555	Rothman et al 2022 (2)
HTP_6_6_2021	SRR18341125	SAMN26732556	Rothman et al 2022 (2)
HTP_7_13_2021	SRR18341122	SAMN26732558	Rothman et al 2022 (2)
HTP_7_15_2021	SRR18341121	SAMN26732559	Rothman et al 2022 (2)
HTP_7_1_2021	SRR18341123	SAMN26732557	Rothman et al 2022 (2)
HTP_7_22_2021	SRR18341120	SAMN26732560	Rothman et al 2022 (2)
HTP_7_29_2021	SRR18341119	SAMN26732561	Rothman et al 2022 (2)
HTP_7_8_2021	SRR18341118	SAMN26732562	Rothman et al 2022 (2)
HTP_8_11_2020	SRR14530767	SAMN19167949	Rothman et al 2021 (1)
HTP_8_18_2020	SRR14530766	SAMN19167950	Rothman et al 2021 (1)
HTP_8_25_2020	SRR14530765	SAMN19167951	Rothman et al 2021 (1)
HTP_9_01_2020	SRR14530764	SAMN19167952	Rothman et al 2021 (1)
HTP_9_08_2020	SRR14530763	SAMN19167953	Rothman et al 2021 (1)
HTP_9_15_2020	SRR14530762	SAMN19167954	Rothman et al 2021 (1)
HTP_9_22_2020	SRR14530881	SAMN19168010	Rothman et al 2021 (1)
HTP_9_29_2020	SRR14530880	SAMN19168011	Rothman et al 2021 (1)
JWPCP_10_06_2020	SRR14530759	SAMN19167957	Rothman et al 2021 (1)
JWPCP_10_13_2020	SRR14530758	SAMN19167958	Rothman et al 2021 (1)
JWPCP_11_10_2020	SRR14530879	SAMN19168012	Rothman et al 2021 (1)
JWPCP_11_17_2020	SRR14530878	SAMN19168013	Rothman et al 2021 (1)
JWPCP_11_3_2020	SRR14530877	SAMN19168014	Rothman et al 2021 (1)
JWPCP_8_11_2020	SRR14530756	SAMN19167959	Rothman et al 2021 (1)
JWPCP_8_18_2020	SRR14530755	SAMN19167960	Rothman et al 2021 (1)
JWPCP_8_25_2020	SRR14530754	SAMN19167961	Rothman et al 2021 (1)
JWPCP_9_01_2020	SRR14530753	SAMN19167962	Rothman et al 2021 (1)
JWPCP_9_08_2020	SRR14530752	SAMN19167963	Rothman et al 2021 (1)
JWPCP_9_15_2020	SRR14530751	SAMN19167964	Rothman et al 2021 (1)
JWPCP_9_22_2020	SRR14530750	SAMN19167965	Rothman et al 2021 (1)
JWPCP_9_29_2020	SRR14530876	SAMN19168015	Rothman et al 2021 (1)
JW_10_20_2020	SRR14530761	SAMN19167955	Rothman et al 2021 (1)
JW_10_27_2020	SRR14530760	SAMN19167956	Rothman et al 2021 (1)
NC_10_09_2020	SRR14530749	SAMN19167966	Rothman et al 2021 (1)
NC_10_23_2020	SRR14530748	SAMN19167967	Rothman et al 2021 (1)
NC_11_6_2020	SRR14530875	SAMN19168016	Rothman et al 2021 (1)
NC_8_14_2020	SRR14530747	SAMN19167968	Rothman et al 2021 (1)
NC_8_28_2020	SRR14530745	SAMN19167969	Rothman et al 2021 (1)
NC_9_11_2020	SRR14530744	SAMN19167970	Rothman et al 2021 (1)
NC_9_25_2020	SRR14530874	SAMN19168017	Rothman et al 2021 (1)
OC_10_07_2020	SRR14530743	SAMN19167971	Rothman et al 2021 (1)
OC_10_21_2020	SRR21452135	SAMN30696469	Rothman et al 2021 (1)
OC_11_11_2020	SRR14530873	SAMN19168018	Rothman et al 2021 (1)
OC_11_18_2020	SRR14530871	SAMN19168019	Rothman et al 2021 (1)
OC_11_25_2020	SRR14530870	SAMN19168020	Rothman et al 2021 (1)
OC_11_4_2020	SRR14530869	SAMN19168021	Rothman et al 2021 (1)
OC_11_9_2020	SRR14530868	SAMN19168022	Rothman et al 2021 (1)
OC_12_14_2020	SRR14530867	SAMN19168023	Rothman et al 2021 (1)
OC_12_21_2020	SRR14530866	SAMN19168024	Rothman et al 2021 (1)
OC_8_12_2020	SRR14530742	SAMN19167972	Rothman et al 2021 (1)
OC_8_19_2020	SRR14530741	SAMN19167973	Rothman et al 2021 (1)
OC_8_26_2020	SRR14530740	SAMN19167974	Rothman et al 2021 (1)
OC_9_02_2020	SRR14530739	SAMN19167975	Rothman et al 2021 (1)
OC_9_03_2020	SRR14530738	SAMN19167976	Rothman et al 2021 (1)
OC_9_16_2020	SRR14530737	SAMN19167977	Rothman et al 2021 (1)
OC_9_23_2020	SRR14530736	SAMN19167978	Rothman et al 2021 (1)
OC_9_30_2020	SRR14530734	SAMN19167979	Rothman et al 2021 (1)
PL_01_03_2021	SRR14530865	SAMN19168025	Rothman et al 2021 (1)
PL_01_04_2021	SRR14530864	SAMN19168026	Rothman et al 2021 (1)
PL_10_22_2020	SRR14530733	SAMN19167980	Rothman et al 2021 (1)
PL_11_29_2020	SRR14530863	SAMN19168027	Rothman et al 2021 (1)
PL_11_30_2020	SRR14530862	SAMN19168028	Rothman et al 2021 (1)
PL_11_5_2020	SRR14530860	SAMN19168029	Rothman et al 2021 (1)
PL_12_14_2020	SRR14530859	SAMN19168030	Rothman et al 2021 (1)
PL_12_22_2020	SRR14530858	SAMN19168031	Rothman et al 2021 (1)
PL_12_28_2020	SRR14530857	SAMN19168032	Rothman et al 2021 (1)
PL_1_12_21	SRR18341117	SAMN26732563	Rothman et al 2022 (2)
PL_1_13_21	SRR18341116	SAMN26732564	Rothman et al 2022 (2)
PL_1_14_21	SRR18341115	SAMN26732565	Rothman et al 2022 (2)
PL_1_17_21	SRR18341114	SAMN26732566	Rothman et al 2022 (2)
PL_1_18_21	SRR18341112	SAMN26732567	Rothman et al 2022 (2)
PL_1_20_21	SRR18341111	SAMN26732568	Rothman et al 2022 (2)
PL_1_24_21	SRR18341110	SAMN26732569	Rothman et al 2022 (2)
PL_1_25_21	SRR18341069	SAMN26732570	Rothman et al 2022 (2)
PL_1_27_21	SRR18341068	SAMN26732571	Rothman et al 2022 (2)
PL_1_31_21	SRR18341067	SAMN26732572	Rothman et al 2022 (2)
PL_1_6_21	SRR18341066	SAMN26732573	Rothman et al 2022 (2)
PL_2_10_21	SRR18341064	SAMN26732575	Rothman et al 2022 (2)
PL_2_14_21	SRR18341063	SAMN26732576	Rothman et al 2022 (2)
PL_2_15_21	SRR18341061	SAMN26732577	Rothman et al 2022 (2)
PL_2_1_21	SRR18341065	SAMN26732574	Rothman et al 2022 (2)
PL_2_21_21	SRR18341059	SAMN26732579	Rothman et al 2022 (2)
PL_2_22_21	SRR18341058	SAMN26732580	Rothman et al 2022 (2)
PL_2_28_21	SRR18341057	SAMN26732581	Rothman et al 2022 (2)
PL_2_3_21	SRR18341056	SAMN26732582	Rothman et al 2022 (2)
PL_2_7_21	SRR18341055	SAMN26732583	Rothman et al 2022 (2)
PL_2_8_21	SRR18341054	SAMN26732584	Rothman et al 2022 (2)
PL_3_10_2021	SRR18341052	SAMN26732586	Rothman et al 2022 (2)
PL_3_14_2021	SRR18341050	SAMN26732587	Rothman et al 2022 (2)
PL_3_15_2021	SRR18341049	SAMN26732588	Rothman et al 2022 (2)
PL_3_18_2021	SRR18341048	SAMN26732589	Rothman et al 2022 (2)
PL_3_21_2021	SRR18341047	SAMN26732590	Rothman et al 2022 (2)
PL_3_22_2021	SRR18341046	SAMN26732591	Rothman et al 2022 (2)
PL_3_24_2021	SRR18341045	SAMN26732592	Rothman et al 2022 (2)
PL_3_28_2021	SRR18341044	SAMN26732593	Rothman et al 2022 (2)
PL_3_29_2021	SRR18341043	SAMN26732594	Rothman et al 2022 (2)
PL_3_31_2021	SRR18341109	SAMN26732596	Rothman et al 2022 (2)
PL_3_3_2021	SRR18341042	SAMN26732595	Rothman et al 2022 (2)
PL_3_7_2021	SRR18341107	SAMN26732597	Rothman et al 2022 (2)
PL_3_8_2021	SRR18341106	SAMN26732598	Rothman et al 2022 (2)
PL_4_14_2021	SRR18341105	SAMN26732599	Rothman et al 2022 (2)
PL_4_21_2021	SRR18341104	SAMN26732600	Rothman et al 2022 (2)
PL_4_25_2021	SRR18341103	SAMN26732601	Rothman et al 2022 (2)
PL_4_26_2021	SRR18341102	SAMN26732602	Rothman et al 2022 (2)
PL_4_28_2021	SRR18341101	SAMN26732603	Rothman et al 2022 (2)
PL_4_4_2021	SRR18341100	SAMN26732604	Rothman et al 2022 (2)
PL_4_5_2021	SRR18341099	SAMN26732605	Rothman et al 2022 (2)
PL_4_7_2021	SRR18341098	SAMN26732606	Rothman et al 2022 (2)
PL_5_10_2021	SRR18341096	SAMN26732607	Rothman et al 2022 (2)
PL_5_12_2021	SRR18341095	SAMN26732608	Rothman et al 2022 (2)
PL_5_17_2021	SRR18341094	SAMN26732609	Rothman et al 2022 (2)
PL_5_24_2021	SRR18341093	SAMN26732610	Rothman et al 2022 (2)
PL_5_31_2021	SRR18341091	SAMN26732612	Rothman et al 2022 (2)
PL_5_3_2021	SRR18341092	SAMN26732611	Rothman et al 2022 (2)
PL_5_4_2021	SRR18341090	SAMN26732613	Rothman et al 2022 (2)
PL_5_5_2021	SRR18341089	SAMN26732614	Rothman et al 2022 (2)
PL_5_9_2021	SRR18341088	SAMN26732615	Rothman et al 2022 (2)
PL_6_14_2021	SRR18341087	SAMN26732616	Rothman et al 2022 (2)
PL_6_21_2021	SRR18341084	SAMN26732618	Rothman et al 2022 (2)
PL_6_28_2021	SRR18341083	SAMN26732619	Rothman et al 2022 (2)
PL_6_2_2021	SRR18341085	SAMN26732617	Rothman et al 2022 (2)
PL_6_7_2021	SRR18341082	SAMN26732620	Rothman et al 2022 (2)
PL_7_12_2021	SRR18341013	SAMN26732621	Rothman et al 2022 (2)
PL_7_19_2021	SRR18341012	SAMN26732622	Rothman et al 2022 (2)
PL_7_25_2021	SRR18341011	SAMN26732623	Rothman et al 2022 (2)
PL_7_29_2021	SRR18341010	SAMN26732624	Rothman et al 2022 (2)
PL_7_5_2021	SRR18341009	SAMN26732625	Rothman et al 2022 (2)
PL_8_13_2020	SRR14530732	SAMN19167981	Rothman et al 2021 (1)
PL_8_27_2020	SRR14530731	SAMN19167982	Rothman et al 2021 (1)
PL_8_3_2021	SRR18341008	SAMN26732626	Rothman et al 2022 (2)
PL_9_10_2020	SRR14530730	SAMN19167983	Rothman et al 2021 (1)
PL_9_24_2020	SRR14530729	SAMN19167984	Rothman et al 2021 (1)
SB_10_08_2020	SRR14530856	SAMN19168033	Rothman et al 2021 (1)
SB_10_22_2020	SRR14530728	SAMN19167985	Rothman et al 2021 (1)
SB_11_5_2020	SRR14530855	SAMN19168034	Rothman et al 2021 (1)
SB_8_13_2020	SRR14530727	SAMN19167986	Rothman et al 2021 (1)
SB_8_27_2020	SRR14530726	SAMN19167987	Rothman et al 2021 (1)
SB_9_10_2020	SRR14530724	SAMN19167988	Rothman et al 2021 (1)
SB_9_24_2020	SRR14530725	SAMN19167989	Rothman et al 2021 (1)
SJ_10_07_2020	SRR14530903	SAMN19167990	Rothman et al 2021 (1)
SJ_10_14_2020	SRR14530902	SAMN19167991	Rothman et al 2021 (1)
SJ_10_21_2020	SRR14530901	SAMN19167992	Rothman et al 2021 (1)
SJ_10_28_2020	SRR14530900	SAMN19167993	Rothman et al 2021 (1)
SJ_11_11_2020	SRR14530854	SAMN19168035	Rothman et al 2021 (1)
SJ_11_18_2020	SRR14530853	SAMN19168036	Rothman et al 2021 (1)
SJ_11_4_2020	SRR14530852	SAMN19168037	Rothman et al 2021 (1)
SJ_8_12_2020	SRR14530899	SAMN19167994	Rothman et al 2021 (1)
SJ_8_19_2020	SRR14530898	SAMN19167995	Rothman et al 2021 (1)
SJ_8_26_2020	SRR14530897	SAMN19167996	Rothman et al 2021 (1)
SJ_9_02_2020	SRR14530896	SAMN19167997	Rothman et al 2021 (1)
SJ_9_09_2020	SRR14530895	SAMN19167998	Rothman et al 2021 (1)
SJ_9_16_2020	SRR14530893	SAMN19167999	Rothman et al 2021 (1)
SJ_9_23_2020	SRR14530851	SAMN19168038	Rothman et al 2021 (1)
SJ_9_30_2020	SRR14530892	SAMN19168000	Rothman et al 2021 (1)
